# Supplementary material for: PfCRT and PfMDR1 modulate interactions of artemisinin derivatives and ion channel blockers
Source: Sci Rep. 2016 May 5;6:25379. doi: 10.1038/srep25379 (PMC4857081; doi:10.1038/srep25379)
Supplement: Supplementary Table S1 [file srep25379-s1.xls]

## Sheet: Sheet1
Supplementary Table 1. Compounds clustered with artemisinin using K-means and Dunn’s Index
SampleID		Name		Cluster ID		Activity index		Structure index		Function
NCGC00163424-01		17-allylamino-geldanamycin		23		0.48398		0.188242		inhibitor of HSP90
NCGC00160207-01		artemisinin		23		0.48398		0.188242		protein alkylation; interacts with haem
NCGC00164600-01		artemisininum		23		0.48398		0.188242		Contraceptive; adjuvants
NCGC00016621-01		halcinonide		23		0.48398		0.188242		Corticosteroid; anti-Inflammatory
NCGC00016833-01		halofantrine hydrochloride		23		0.48398		0.188242		Anti-Infective; antimalarial
NCGC00160672-01		heliomycinum		23		0.48398		0.188242		Anti-Infective; anti-bacteria
NCGC00095029-01		lasalocid sodium		23		0.48398		0.188242		dissociates the calcium fluxes; ionophores
NCGC00167492-01		lercanidipine hydrochloride		23		0.48398		0.188242		calcium channel blocker; antihypertensive
NCGC00168772-01		lestaurtinib		23		0.48398		0.188242		tyrosine kinase inhibitor
NCGC00167490-01		lumefantrine		23		0.48398		0.188242		antimalarial
NCGC00161831-02		mefloquine hydrochloride		23		0.48398		0.188242		antimalarial
NCGC00167496-01		methylene blue		23		0.48398		0.188242		potent cationic dye; pro-oxidant
NCGC00163135-01		niguldipine		23		0.48398		0.188242		calcium channel blocker; antihypertensive
NCGC00160369-01		phanquone		23		0.48398		0.188242		inhibited oxygen consump. & dehydrogenase
NCGC00167431-01		rifapentine		23		0.48398		0.188242		antitubercular; RNA synthesis inhibitor
NCGC00166121-01		tetradonii bromidum		23		0.48398		0.188242		detergents
NCGC00164738-01		zidovudine		23		0.48398		0.188242		reverse-transcriptase inhibitor
Note: These results were compiled and analyzed based on data in our previous study 28.
