# Supplementary material for: PfCRT and PfMDR1 modulate interactions of artemisinin derivatives and ion channel blockers
Source: Sci Rep. 2016 May 5;6:25379. doi: 10.1038/srep25379 (PMC4857081; doi:10.1038/srep25379)
Supplement: Supplementary Table S2 [file srep25379-s2.xls]

## Sheet: IC50s
Supplementary Table 2. IC50 values of parasite field isolates in response to calcium and sodium channel blockers that were used in artemisinin correlation analysis.
		Parasite lines
SampleID	Compound Name	224	3D7	456	7G8	AA1029	AS120	ATS189	ATS95	C2A	CP185	CP191	CP192	CP194	CP201	CP203	CP211	CP215	CP217	CP237	CP238	CP247	CP250	CP252	CP256	CP260	CP262	CP265	CP266	CP268	CP269	CP286	CP291	CP297	CP305	CP315	CP325	CP329	CP335	DD2	DFO2036	DIV14	DIV17	DIV30	ECU	FAB9	GB4	HB3	ICS
NCGC00015246-02	Cinnarizine	5.1	5.1	4.54	5.5	4.54	4.54	4.54	4.54	4.54	4.54	4.54	4.54	x	4.54	4.54	4.54	5.19219	4.54	5.45	4.54	4.54	4.54	4.54	4.54	5.4	4.54	x	4.54	4.54	4.54	5.1	x	5.09219	4.54	4.54	4.54	4.54	x	5.15	4.54	x	4.54	4.54	4.54	4.54	5.14219	x	5.1
NCGC00016486-01	(d,l)-Tetrahydroberberine	5.65	6	5.7	5.45	5.6	5.45	5.65	5.6	5.65	5.6	5.8	5.69219	5.69219	5.64219	5.59219	5.69219	5.69219	5.5	5.5	5.45	5.75	5.9	5.5	5.5	5	5.79219	5.15	5.59219	5.59219	5.69219	5.7	5.64219	5.74219	5.64219	5.44219	6.29219	5.79219	5.49219	5.15	5.45	5.59219	5.34219	5.59219	5.5	5.5	5.69219	5.55	5.65
NCGC00016627-01	Lidoflazine	4.54	x	4.54	5.35	5.1	5.4	5.4	5.35	4.54	4.54	4.54	4.54	5.34219	4.54	5.24219	4.54	x	5.45	5.45	4.54	x	4.54	x	4.54	x	5.09219	x	4.54	4.54	5.24219	x	4.54	5.24219	4.54	4.54	4.54	x	5.09219	5.5	4.54	5.29219	5.09219	5.34219	5.4	4.54	x	5.45	5.45
NCGC00016833-01	Halofantrine hydrochloride	8.25	8.5	8.1	8.95	8.2	8.25	8.25	8.1	7.6	7.55	7.9	7.99219	7.49219	7.29219	7.64219	7.19219	7.54219	7.9	8.25	8.1	7.75	7.5	7.8	6.85	8.2	7.74219	7.5	7.04219	7.29219	7.79219	8.05	7.54219	7.74219	7.44219	7.29219	7.54219	7.29219	8.09219	8.55	8.05	8.24219	8.24219	7.99219	8.1	7.95	8.14219	8.2	9.25
NCGC00016891-01,NCGC00015466-08	Gabapentin	x	4.54	4.54	4.54	4.54	4.54	4.54	4.54	4.54	4.54	4.54	4.54	4.54	4.54	4.54	4.54	4.54	4.54	4.54	4.54	4.54	4.54	x	4.54	4.54	4.54	4.54	4.54	4.54	4.54	4.54	4.54	4.54	4.54	4.54	4.54	4.54	6.04219	4.54	4.54	4.54	4.54	4.54	4.54	4.54	4.54	4.54	4.54
NCGC00016931-01	Isradipine	5.15	5.3	5.45	5.5	5.35	5.45	5.5	5.6	4.54	x	5.35	x	5.24219	5.24219	5.24219	5.19219	5.39219	x	5.5	x	5.5	4.54	5.45	4.54	5.45	5.59219	x	4.54	5.19219	x	5.45	5.24219	5.19219	5.24219	x	5.44219	x	5.29219	4.54	x	5.14219	5.09219	x	x	4.54	5.39219	5.45	5.45
NCGC00017014-01	Prenylamine lactate	5	x	4.54	5.35	5.5	5.45	x	x	x	5.5	5.15	4.54	5.34219	4.54	5.39219	x	4.54	5.45	x	x	5.75	5	x	x	5	5.54219	x	x	5.44219	5.24219	5.45	5.49219	5.19219	5.44219	4.54	x	4.54	5.19219	5.5	4.54	5.49219	5.59219	5.09219	5.45	4.54	5.29219	x	5.5
NCGC00021458-04,NCGC00018185-05	Tranilast	4.54	4.54	4.54	4.95	x	4.54	4.54	4.54	4.54	4.54	x	4.54	4.54	x	4.54	4.54	4.54	4.54	x	4.54	x	4.54	4.54	x	4.54	4.54	4.54	4.54	4.54	4.54	x	4.54	4.54	4.54	4.54	4.54	x	4.54	x	4.54	4.54	4.54	x	4.54	4.54	x	4.54	x
NCGC00021569-04	Enalaprila	4.95	4.54	4.54	4.54	4.95	4.54	4.54	4.54	4.54	4.54	4.54	x	4.54	4.54	4.54	4.54	x	4.54	4.54	4.54	4.54	4.54	4.54	4.54	4.54	4.54	4.54	4.54	4.54	4.54	4.54	4.54	x	4.54	4.54	4.54	4.54	4.54	4.54	x	4.54	4.54	4.54	4.54	4.54	4.54	4.54	4.54
NCGC00024299-02,NCGC00018100-04	Fasudil hydrochloride	4.54	4.54	4.54	4.85	x	4.54	x	4.54	4.54	4.54	4.54	4.54	4.54	4.54	4.54	4.54	4.54	4.54	5	4.54	x	4.54	x	x	4.54	4.54	x	4.54	4.54	4.54	x	4.54	4.54	4.54	4.54	4.54	4.54	4.54	x	x	4.82098	4.72098	4.54	x	4.54	x	4.54	x
NCGC00024308-05,NCGC00018102-06	FLUNARIZINE	4.95	4.75	4.9	5.35	5	5	4.75	5	4.75	4.95	5	4.54	4.77098	4.77098	4.77098	4.77098	4.72098	4.95	4.75	4.75	4.75	4.9	4.75	4.75	4.75	4.54	4.75	x	4.92098	4.82098	4.75	4.77098	4.72098	4.87098	4.72098	4.77098	4.72098	4.82098	5	4.75	4.92098	4.87098	4.77098	4.95	4.75	4.77098	4.95	5.05
NCGC00024309-05	DILTIAZEM	x	4.54	x	4.7	4.54	4.54	4.54	4.54	4.54	x	4.54	4.54	4.54	4.54	4.54	4.54	4.54	4.54	4.54	x	4.54	4.54	x	x	x	4.54	4.54	4.54	4.54	4.54	4.54	4.54	4.54	4.54	4.54	4.54	4.54	4.54	x	4.54	4.54	4.54	4.54	4.54	4.54	4.54	4.54	4.54
NCGC00024672-04,NCGC00015718-06	NAFTOPIDIL	4.54	4.54	4.54	4.95	4.54	x	4.54	4.54	4.54	4.54	x	4.54	x	4.54	4.54	4.54	4.54	4.54	x	4.54	4.54	4.54	4.54	4.54	4.54	4.54	x	4.54	4.54	x	x	4.54	4.54	4.54	4.54	4.54	4.54	4.54	x	4.54	4.72098	4.87098	4.54	4.54	4.54	x	4.54	4.75
NCGC00024675-07,NCGC00015714-09	NIMODIPINE	5.05	4.75	5	4.95	4.95	5.1	5.15	4.85	x	5	5	x	4.87098	4.82098	4.92098	5.17098	4.77098	5	4.75	4.9	x	x	4.95	x	4.75	x	4.95	4.54	4.82098	4.82098	5	4.82098	4.87098	4.77098	x	x	x	5.32098	4.9	4.9	4.87098	4.87098	4.92098	4.95	4.54	5.07098	4.95	5.15
NCGC00024676-05,NCGC00015713-07	NITRENDIPINE	4.75	4.95	4.95	5	4.95	4.95	5	4.95	4.54	4.95	4.85	x	4.82098	4.92098	4.82098	4.97098	x	4.9	4.9	5	x	x	4.95	5.35	4.95	x	5	4.54	x	x	4.75	4.72098	4.72098	4.77098	x	x	4.77098	4.72098	5	4.9	4.82098	x	4.82098	4.75	x	5.12098	4.95	4.85
NCGC00024710-07,NCGC00016083-09	VERAPAMIL	4.54	4.54	4.54	5.85	x	4.54	4.54	x	4.54	x	4.54	4.54	x	4.54	x	5.72098	4.82098	4.54	x	4.54	4.54	4.54	4.54	x	x	x	x	x	4.54	x	x	x	4.54	x	x	4.54	5.82098	5.37098	5.65	4.54	4.54	6.32098	x	4.54	4.54	x	x	x
NCGC00024888-06,NCGC00015802-08	PIMOZIDE	x	4.8	x	x	x	5.6	4.54	4.54	4.54	x	x	4.54	x	4.54	x	4.54	4.87098	4.54	5.1	4.54	4.54	4.54	4.54	4.9	4.9	4.54	4.54	4.54	4.54	x	4.95	x	x	4.54	x	x	4.54	4.87098	5.1	4.54	4.54	4.54	4.54	4.54	4.54	4.54	5	4.85
NCGC00024983-07,NCGC00015748-11	NIFEDIPINE	4.54	4.54	4.54	5.05	4.54	4.54	4.54	4.54	4.54	4.54	x	4.54	4.54	4.54	4.54	4.54	x	x	4.54	4.54	4.95	4.75	4.54	4.54	4.75	4.54	4.54	4.54	x	4.54	4.54	4.54	4.54	4.54	4.54	4.54	4.54	4.54	4.54	4.54	4.54	x	4.54	4.54	4.54	4.54	4.54	4.75
NCGC00089760-03,NCGC00015686-05	METHOXY VERAPAMIL	4.95	4.75	5	5	5.25	5.15	5.25	5	4.9	5.1	4.95	4.77098	5.07098	x	5.17098	4.77098	4.72098	5.1	5	4.9	4.95	x	4.9	5.2	5.05	5.32098	x	x	4.54	4.92098	4.95	5.22098	4.87098	4.87098	4.72098	5.02098	4.82098	5.47098	5.25	5.35	4.87098	4.87098	4.87098	4.95	x	5.12098	x	5.1
NCGC00091930-01	Sodium hydrogen sulfate	4.54	x	4.54	4.54	4.54	4.54	4.54	4.54	4.54	4.54	4.54	4.54	4.54	4.54	4.54	4.54	4.72098	4.54	4.54	4.54	4.54	4.54	4.54	4.54	4.54	4.54	4.54	x	x	4.54	4.54	4.54	4.54	4.54	x	4.54	4.54	4.54	4.54	4.54	4.54	x	4.54	4.54	x	4.54	4.54	4.54
NCGC00093906-01,NCGC00015455-03	Felodipine	4.54	4.54	4.54	5.05	4.54	x	x	4.54	4.54	4.54	4.54	4.54	4.54	4.54	4.54	4.54	4.54	x	4.54	x	4.54	4.54	4.54	4.54	x	4.54	x	4.54	4.54	x	x	x	4.54	4.54	4.54	4.54	x	x	x	4.54	x	x	4.54	4.54	4.54	4.54	x	4.75
NCGC00093913-03,NCGC00015424-04	FLUSPIRILENE	5.1	5.45	5.5	5.5	5.3	5.35	5	5.05	5.15	5	5.25	5.82098	5.62098	5.77098	x	5.67098	5.62098	5.05	5.2	5.05	5.15	5	5.15	5.3	5	x	5.25	x	5.07098	5.77098	5.15	x	5.87098	5.12098	x	x	5.32098	5.32098	5.3	5.15	5.12098	5.17098	6.12098	5.25	x	5.17098	5.15	5.4
NCGC00094089-01	Mibefradil dihydrochloride	5.3	5.1	5.45	5.95	6.1	5.9	5.4	5.9	6.25	5.35	5.35	5.27098	5.22098	5.07098	5.72098	5.37098	5.37098	5.6	6.7	5.35	5.45	5.35	5.35	5.35	5.8	5.17098	5.35	5.17098	5.27098	5.57098	5.8	5.32098	6.07098	5.22098	5.17098	5.17098	5.32098	5.72098	6.65	5.9	6.02098	6.22098	5.47098	5.35	5	6.82098	5.1	5.75
NCGC00094891-01	FENDILINE HYDROCHLORIDE	4.95	4.75	4.75	5.65	4.9	4.95	4.75	4.95	5	5.05	5	4.72098	4.82098	4.72098	4.92098	4.72098	4.77098	5.05	5	5	5.1	4.85	5	4.9	5	4.54	5.05	4.92098	4.87098	4.77098	5.4	4.87098	4.72098	4.87098	4.92098	4.82098	4.77098	5.32098	5.05	4.75	5.27098	5.22098	5.07098	5.1	4.95	4.82098	5	5.65
NCGC00095025-01	PERHEXILINE MALEATE	5.05	5.1	4.95	5.9	4.95	5.1	4.95	4.95	4.95	5	4.95	4.72098	4.82098	4.72098	4.82098	4.72098	4.72098	5	5.1	5	4.95	4.9	4.95	5	5.05	x	4.9	4.82098	4.92098	4.87098	5.4	4.92098	4.87098	4.92098	4.72098	4.72098	4.72098	5.02098	4.9	4.95	5.42098	5.47098	6.22098	5.3	4.95	5.02098	4.95	5.95
NCGC00095132-01	BENAZEPRIL HYDROCHLORIDE	4.95	4.54	4.75	5.1	4.75	4.95	5	4.8	4.9	4.95	4.75	4.54	4.72098	4.54	4.72098	x	4.54	5	5	4.95	4.95	4.95	4.9	4.75	4.75	4.54	4.95	4.54	4.87098	4.82098	5	4.72098	4.72098	4.92098	4.54	4.54	x	4.72098	4.95	4.75	5.12098	4.97098	x	4.9	4.54	4.82098	x	5.2
NCGC00095835-01	AMLODIPINE BESYLATE	4.54	x	4.54	4.95	x	x	5	x	x	4.54	x	x	x	4.54	4.54	4.54	4.54	x	4.85	x	x	4.54	x	x	x	x	4.54	4.54	4.54	4.54	x	x	4.54	4.54	4.54	4.54	4.54	4.87098	4.85	4.54	4.92098	4.82098	4.54	4.75	4.54	4.72098	4.54	4.95
NCGC00159357-02	Mephobarbital	4.54	4.54	4.54	5.05	4.54	4.54	5	4.54	4.54	4.54	4.85	4.54	4.54	4.54	4.54	4.54	4.72098	4.54	4.54	4.54	4.54	4.54	4.54	x	4.75	4.54	4.95	4.54	4.54	4.72098	4.54	4.54	4.54	4.72098	4.54	4.54	4.54	4.87098	x	4.54	x	4.72098	4.54	4.75	x	4.77098	4.95	5.4
NCGC00160207-01	Artemisinin	8.15	8.1	8.1	8.8	7.95	8.15	8.05	7.95	7.95	8.05	8.15	7.77098	7.77098	7.52098	7.87098	7.77098	7.87098	8	8	8	8	7.85	8	8	8	7.87098	8.1	7.72098	7.87098	7.97098	8.15	7.97098	7.82098	7.87098	7.62098	7.82098	7.82098	8.17098	8.2	8.15	8.12098	8.02098	8.07098	8.25	8.1	8.17098	8.05	8.6
NCGC00160405-01	Acide risedronique	4.54	4.54	4.54	4.54	4.54	4.54	4.54	4.54	4.54	4.54	4.54	4.54	4.54	4.54	4.54	4.54	4.54	4.54	4.54	4.54	4.54	4.54	4.54	4.54	4.54	4.54	4.54	4.54	4.54	4.54	4.54	4.54	4.54	4.54	4.54	4.54	4.54	4.54	4.54	4.54	4.54	4.54	4.77098	4.54	4.54	4.54	4.54	4.54
NCGC00160435-01	Riodipine	4.54	4.54	4.54	5	4.54	4.54	4.54	4.54	4.54	4.54	4.54	x	4.54	x	4.54	x	4.54	4.54	4.54	4.54	4.54	4.54	4.54	4.54	4.54	4.54	4.54	4.54	4.54	x	4.54	4.54	4.54	4.54	4.54	4.54	4.54	4.54	4.54	4.54	x	x	x	4.54	4.54	4.54	4.54	x
NCGC00161327-04	CALCITRIOL	4.54	4.54	4.54	4.95	x	4.54	4.54	4.54	4.54	4.54	x	4.54	4.54	4.54	4.54	4.54	4.54	4.54	4.54	4.54	x	4.54	4.54	4.54	4.54	x	4.54	4.54	4.54	4.54	x	4.54	4.54	4.54	4.54	4.54	4.54	4.54	x	4.54	x	4.72098	x	4.75	4.54	4.54	x	4.9
NCGC00161831-02	Mefloquine hydrochloride	7.9	7.45	7.5	8.1	7.95	7.7	7.55	7.55	7.15	7.1	7.3	6.92098	6.67098	6.42098	7.07098	6.67098	7.02098	7.4	7.6	7.35	7.15	7.2	7.5	7.2	7.5	6.72098	7.45	6.22098	6.82098	7.27098	6.95	6.82098	6.97098	6.67098	6.77098	6.87098	6.57098	6.97098	7.55	7.45	7.47098	7.47098	7.47098	7.9	7.15	7.57098	7.25	8.05
NCGC00162097-02,NCGC00015155-03	BEPRIDIL	x	4.54	x	5.45	x	5.55	4.54	5.5	4.54	x	4.54	4.54	4.54	x	x	x	5.12098	4.54	5.3	4.54	4.54	4.54	4.54	x	5.4	4.54	4.54	4.54	5.37098	5.77098	5.5	5.47098	x	x	5.47098	4.54	4.54	x	5.55	5.5	4.54	4.54	5.77098	4.54	4.54	5.37098	x	5.6
NCGC00162262-02,NCGC00015747-03	NICARDIPINE	5	5.4	5.15	5.7	5.6	5.6	5.3	5.5	4.9	4.95	x	5.22098	5.22098	5.02098	5.47098	5.17098	5.22098	5.45	5.45	5.4	5.2	5	5.4	x	5.4	5.12098	5.35	4.82098	5.12098	5.47098	5.2	5.12098	x	4.92098	5.42098	5.12098	5.07098	5.42098	5.9	5.05	5.17098	5.17098	5.22098	5	4.9	5.37098	4.95	5.35
NCGC00163135-01	NIGULDIPINE	5.2	5.55	5.35	5.7	5.35	5.55	5.35	5.3	5.4	5.15	5.35	5.32098	5.27098	5.02098	5.02098	5.22098	5.17098	5.45	5.55	5.05	5.2	5.15	5.3	5.15	5.55	5.22098	5.1	5.02098	5.02098	5.32098	5.55	5.17098	5.32098	5.12098	5.02098	5.22098	5.07098	5.37098	5.45	5.1	5.47098	5.37098	5.32098	5.35	4.75	5.72098	5.05	5.85
NCGC00163507-01	OCTYLONIUM BROMIDE	5	5	4.9	4.9	5	5	4.95	5.1	4.9	5.05	5.1	4.87098	4.72098	4.72098	4.97098	4.72098	4.72098	5	5.1	5.05	5	5	4.85	5	5.15	4.54	4.95	4.82098	4.87098	4.72098	5.2	4.87098	4.72098	4.87098	4.72098	4.72098	4.72098	5.22098	4.8	5.05	4.82098	4.87098	4.77098	5	x	4.92098	4.95	5.05
NCGC00163690-02,NCGC00016854-03	VINPOCETINE	5.1	5.05	4.95	5.25	4.95	4.95	5.05	4.95	5	5.05	5.05	4.87098	4.87098	4.77098	4.82098	4.87098	4.97098	4.95	4.95	5.05	5.05	4.95	4.95	5.2	5	4.92098	4.95	4.77098	4.97098	4.97098	4.95	4.87098	4.92098	4.87098	4.72098	5.02098	4.92098	4.92098	4.9	4.95	4.87098	5.12098	4.92098	4.95	5.1	5.12098	4.9	5
NCGC00164543-01	Lomerizine	5.05	5.1	5.05	5.55	5	5.15	5	4.9	4.9	5	5.1	4.77098	4.82098	4.82098	4.87098	4.77098	4.92098	4.95	5.05	5	5	5.05	5	4.9	5.1	4.82098	4.95	4.72098	4.72098	4.82098	5.15	4.77098	4.82098	4.77098	4.72098	4.77098	4.87098	5.22098	5.1	5	4.92098	4.92098	4.77098	4.9	4.75	5.02098	4.95	5.65
NCGC00164545-01	Lacidipine	5	4.95	4.95	5.1	5.05	5.05	5	5	4.54	4.95	5.05	4.92098	4.82098	4.77098	4.72098	4.82098	4.77098	5	5.05	5	4.8	4.75	5	4.54	4.85	4.92098	5	4.77098	4.77098	4.82098	4.9	4.92098	4.77098	4.82098	4.97098	4.92098	4.77098	4.97098	4.95	4.95	4.92098	4.82098	4.87098	4.9	4.95	4.97098	4.9	5.35
NCGC00164633-01	Nisoldipine	5	5	4.95	5.5	4.95	5	4.95	4.75	4.75	4.9	4.9	4.72098	4.77098	4.72098	4.72098	4.72098	4.92098	5	4.9	4.85	4.95	4.75	4.75	5	4.9	4.72098	5	4.72098	4.72098	4.87098	5.05	4.92098	4.77098	4.77098	4.72098	4.92098	4.87098	4.77098	4.95	4.8	4.97098	4.82098	4.77098	5	4.95	4.92098	4.95	5.45
NCGC00166147-02	DIHYDROTACHYSTEROL	x	5	4.54	4.75	4.54	4.54	4.54	4.54	4.54	4.54	4.54	4.54	4.54	4.54	4.54	4.54	4.54	4.54	x	4.54	5.45	4.54	4.54	4.54	x	4.54	x	4.54	4.54	4.54	x	4.54	4.54	4.54	4.54	4.54	4.54	4.72098	x	4.54	4.87098	4.87098	4.54	4.9	4.54	4.72098	4.54	4.95
NCGC00167435-01	NILVADIPINE	4.95	5.05	5.05	5	4.95	5.05	4.95	4.95	4.95	5.1	4.95	4.92098	4.92098	4.77098	5.12098	5.02098	4.77098	4.95	5	5	5.05	5	4.95	5.1	4.95	4.77098	5	4.72098	4.97098	4.87098	5	4.77098	4.87098	4.87098	4.72098	4.87098	4.82098	5.07098	4.9	4.9	5.12098	4.87098	4.97098	5	4.9	4.82098	5	5.1
NCGC00167436-01	AZELNIDIPINE	5.15	5.15	5.45	5.5	5.15	5.35	5.15	4.95	5	5	5.15	5.12098	5.17098	5.12098	4.92098	5.17098	5.12098	5.2	4.9	5.05	5	5.05	5	5.35	5.2	4.92098	5.1	5.02098	5.02098	5.07098	5.3	5.07098	4.87098	5.12098	4.87098	5.22098	5.22098	5.32098	4.95	5.15	5.12098	5.02098	5.07098	5.15	4.9	5.22098	4.95	5.35
NCGC00167490-01	LUMEFANTRINE	8.15	7.8	7.6	8.55	7.85	8	7.9	7.9	7.35	7.5	7.55	7.32098	7.32098	6.82098	7.72098	7.27098	7.37098	7.45	7.95	7.55	7.4	7.55	7.45	7.1	7.5	7.47098	6.95	6.87098	6.87098	7.42098	7.5	7.42098	7.47098	6.97098	7.27098	7.37098	7.32098	7.62098	8.05	7.9	8.27098	7.87098	8.17098	8.25	6.5	7.82098	7.85	8.85
NCGC00167492-01	LERCANIDIPINE HYDROCHLORIDE	5.7	5.6	5.7	5.7	5.6	5.7	5.7	5.45	5.35	5.3	5.5	5.02098	5.42098	5.22098	5.37098	5.32098	5.32098	5.5	5.6	5.4	5.5	5.45	5.45	5.55	5.65	5.37098	5.45	5.17098	5.12098	5.37098	5.6	5.42098	5.42098	5.27098	5.37098	5.22098	5.42098	5.82098	5.65	5.45	5.42098	5.47098	5.32098	5.5	4.8	5.67098	5.5	5.7
NCGC00167493-01	MANIDIPINE HYDROCHLORIDE	5.4	5.4	5.5	5.85	5.65	5.7	5.8	5.6	5.45	5.35	5.5	5.32098	5.27098	5.12098	5.42098	5.42098	5.47098	5.5	5.5	5.6	5.4	5.35	5.55	5.45	5.6	5.32098	5.45	5.17098	5.32098	5.37098	5.6	5.32098	5.37098	5.27098	5.32098	5.42098	5.32098	5.77098	5.8	5.75	5.42098	5.77098	5.77098	5.6	5.15	5.57098	5.5	6
NCGC00167973-01	EPERISONE HYDROCHLORIDE	4.54	4.54	4.54	x	x	4.54	4.54	4.54	4.54	4.54	4.54	4.54	4.54	4.54	4.54	4.54	4.54	4.54	x	4.54	4.54	4.54	4.54	4.54	x	4.54	4.54	4.54	4.54	4.54	x	4.54	4.54	x	4.54	4.54	4.54	4.54	x	4.54	4.54	x	4.54	4.54	4.54	4.54	4.54	x
NCGC00181002-01	CINACALCET HYDROCHLORIDE	5.25	4.95	4.95	5.95	5.2	5.4	5.15	5.15	5.05	4.95	4.95	4.82098	4.87098	4.82098	4.97098	4.87098	4.97098	5.1	5.45	4.95	5	4.95	5.05	5	5.35	4.54	4.95	4.72098	4.77098	4.97098	4.95	4.97098	4.87098	4.87098	4.72098	4.82098	4.82098	4.77098	5.3	4.95	5.22098	5.27098	5.12098	5.5	x	4.92098	4.9	5.75
NCGC00181103-01	PROPIVERINE HYDROCHLORIDE	x	4.95	4.54	4.95	4.95	4.95	5	5	4.85	4.95	4.85	4.54	5.07098	4.54	4.54	5.17098	4.82098	4.95	5	5	5.15	4.75	5.1	x	4.95	4.54	5	4.54	4.87098	4.87098	4.9	5.32098	x	x	4.54	4.97098	4.54	5.02098	4.9	4.54	5.12098	5.12098	x	5	4.54	5.07098	5	5.1
NCGC00016049-02	Tetraca¿ne hydrochloride	5.15	x	x	4.54	x	4.54	x	x	x	4.54	4.54	4.54	x	x	4.54	x	4.54	x	x	4.54	4.54	4.54	4.54	4.54	4.54	4.54	4.54	x	4.54	4.54	4.54	4.54	4.54	4.54	4.54	x	x	x	4.54	x	x	x	4.54	4.54	4.54	4.54	x	4.54
NCGC00016312-01	Bendroflumethiazide	5	4.54	4.54	4.54	4.54	4.54	4.54	4.54	4.54	4.54	4.54	4.54	4.54	4.54	4.54	4.54	4.54	4.54	4.54	4.54	4.54	4.54	4.54	4.54	4.54	4.54	4.54	4.54	4.54	4.54	4.54	4.54	4.54	4.54	4.54	4.54	4.54	4.54	4.54	4.54	x	4.54	4.54	4.54	4.54	4.54	4.54	4.54
NCGC00016338-01	Dibucaine	4.54	4.54	4.54	5.45	4.54	4.54	4.54	x	4.54	4.54	5	4.54	4.54	4.54	4.54	x	4.54	4.54	4.54	4.54	4.54	x	4.54	4.54	x	5.09219	4.54	x	4.54	4.54	x	4.54	4.54	4.54	4.54	4.54	4.54	4.54	4.54	x	5.04219	4.54	4.54	x	4.54	5.39219	4.54	5.25
NCGC00016498-01	Dyclonine hydrochloride	4.54	4.54	4.54	x	4.54	4.54	4.54	4.54	4.54	4.54	4.54	4.54	4.54	4.54	4.54	4.54	4.54	4.54	4.54	4.54	4.54	4.54	4.54	4.54	4.54	x	4.54	4.54	4.54	4.54	4.54	4.54	4.54	4.54	4.54	4.54	4.54	4.54	4.54	4.54	4.54	4.54	4.54	4.54	4.54	4.54	4.54	4.54
NCGC00016594-01	Prilocaine hydrochloride	4.54	4.54	4.54	4.54	4.54	4.54	4.54	4.54	4.54	4.54	4.54	4.54	4.54	4.54	4.54	4.54	4.54	4.54	4.54	4.54	4.54	4.54	4.54	4.54	4.54	x	4.54	4.77098	4.54	4.54	4.54	4.54	4.54	4.54	4.54	4.54	4.54	4.54	4.54	4.54	4.54	4.54	4.54	4.54	4.54	x	4.54	4.54
NCGC00016809-01	Moricizine hydrochloride	4.54	4.54	4.54	5.4	4.54	4.54	4.54	4.54	4.54	4.54	x	4.54	4.54	4.54	4.54	4.54	4.54	4.54	4.54	4.54	4.54	4.54	4.54	4.54	4.54	x	4.54	4.54	4.54	4.54	4.54	4.54	4.54	4.54	5.79219	4.54	4.54	4.54	4.54	4.54	4.54	4.54	4.54	4.54	4.54	4.54	x	x
NCGC00016985-01	Disopyramide	x	4.54	4.54	4.54	4.54	4.54	4.54	4.54	4.54	x	4.54	4.54	x	x	4.54	4.54	4.54	4.54	4.54	4.54	4.54	x	4.54	4.54	4.54	4.54	4.54	4.54	4.54	4.54	4.54	4.54	4.54	4.54	4.54	4.54	4.54	4.54	4.54	4.54	4.54	x	4.54	4.54	4.54	4.72098	x	4.54
NCGC00017005-01	Tocainide hydrochloride	x	4.54	x	x	4.54	4.54	4.54	4.54	4.54	x	4.54	5.09219	5.14219	5.24219	5.09219	5.24219	5.09219	4.54	4.54	4.54	4.54	4.54	4.54	4.54	4.54	5.24219	4.54	5.09219	5.09219	5.14219	4.54	5.19219	5.29219	5.29219	5.09219	5.09219	5.14219	4.54	4.54	4.54	5.09219	5.09219	5.19219	4.54	4.54	5.24219	4.54	x
NCGC00017146-01	Canrenoic acid potassium salt	4.54	4.54	4.54	5.15	4.54	4.54	4.54	4.54	4.54	4.54	4.54	4.54	4.54	4.54	4.54	4.54	x	4.54	4.54	4.54	4.54	4.54	4.54	4.54	5.3	x	4.54	4.54	4.54	4.54	4.54	4.54	4.54	4.54	4.54	4.54	4.54	4.54	4.54	4.54	4.54	5.09219	4.54	x	4.54	5.29219	5.15	5.45
NCGC00022176-06,NCGC00015611-10	LIDOCAINE	4.54	4.54	4.54	4.75	4.54	4.54	4.54	4.54	4.54	4.54	4.54	4.54	4.54	x	4.54	4.54	4.54	4.54	4.75	4.54	4.54	4.54	4.54	4.54	4.54	x	4.54	4.54	4.54	4.54	4.54	4.54	4.54	x	4.54	4.54	4.54	4.54	x	4.54	4.54	4.54	4.54	4.54	4.54	4.54	4.54	4.54
NCGC00024242-04,NCGC00015096-07	AMIODARONE	5.55	4.95	5.35	5.5	5.2	5.45	5.25	5.3	5	5.05	5.05	4.97098	4.87098	4.87098	4.82098	4.97098	4.82098	5.25	5.15	5.1	5.05	5.1	4.95	4.9	5.4	4.82098	5.15	4.54	4.77098	4.87098	4.95	4.77098	4.87098	4.77098	x	4.82098	4.87098	5.02098	4.95	4.75	5.12098	4.87098	5.07098	5.05	4.95	5.02098	4.95	5.45
NCGC00024443-06,NCGC00015089-08	AMILORIDE	5.05	5	4.75	5.7	x	4.75	5	4.9	4.8	4.54	5.05	4.54	x	4.54	4.72098	4.54	4.87098	4.95	5.05	4.9	4.75	5	4.54	4.9	5	4.54	4.95	x	4.77098	4.77098	4.9	4.77098	4.54	4.82098	4.54	4.72098	x	4.72098	5	4.9	5.02098	5.17098	4.82098	5	4.75	4.82098	4.95	5.65
NCGC00025175-04,NCGC00015443-06	FLECAINIDE	4.54	4.54	4.54	4.75	x	x	4.54	4.54	4.54	4.54	4.54	4.54	4.54	4.54	4.54	4.54	4.54	4.54	5	4.54	4.54	4.54	4.54	4.54	4.54	4.54	4.54	x	4.54	4.54	4.54	4.54	4.54	4.54	4.54	4.54	4.54	4.54	4.54	x	4.54	4.54	4.54	4.54	4.54	4.54	4.54	4.54
NCGC00094121-01	Mexiletene hydrochloride	4.54	4.54	4.54	4.95	5.15	4.95	4.54	4.9	4.54	x	5.35	4.54	x	4.54	4.97098	4.54	4.54	4.54	5.2	x	x	4.54	x	x	x	4.54	4.9	x	x	x	x	x	5.07098	x	4.54	x	x	4.87098	4.9	x	4.72098	4.82098	x	4.54	4.54	4.87098	4.54	4.54
NCGC00095108-01	MEPIVACAINE HYDROCHLORIDE	4.54	4.54	4.54	4.54	4.54	4.54	x	4.54	4.54	4.54	4.54	4.54	x	4.54	4.54	4.54	4.54	4.54	4.54	4.54	4.54	4.54	4.54	4.54	4.54	4.54	x	x	4.54	4.54	x	4.54	4.82098	x	4.54	4.54	4.54	x	x	4.54	4.54	4.54	4.54	x	4.54	x	4.54	4.54
NCGC00159482-02	Levobupivacaine hydrochloride	4.54	4.54	4.54	x	x	x	5	5.05	4.54	x	4.54	4.54	x	4.54	4.54	4.54	4.54	4.54	5.05	x	x	x	x	x	x	4.54	5	4.54	4.54	4.54	x	4.54	4.54	4.54	4.54	4.54	x	x	x	x	4.54	4.54	4.54	4.54	4.54	5.02098	4.54	4.54
NCGC00159499-02	QUINIDINE GLUCONATE	7.25	7.1	7.3	7.3	6.55	6.4	6.5	6.6	6.05	6.3	6.65	6.12098	6.27098	5.97098	6.37098	6.17098	6.32098	6.3	6.05	6.05	6	6.05	6.45	6.05	6.45	6.47098	6.45	6.02098	6.27098	6.22098	6.55	6.32098	6.12098	6.32098	6.02098	6.32098	6.02098	6.47098	6.55	6.15	6.67098	6.87098	6.47098	6.95	7.1	6.87098	6.8	7.05
NCGC00164597-01	ROPIVACAINE HYDROCHLORIDE MONOHYDRATE	4.54	4.54	4.54	4.95	4.54	4.54	4.54	4.54	4.54	4.54	x	4.54	4.54	4.54	x	4.54	4.54	4.54	5.2	4.54	4.54	4.54	4.54	4.54	x	4.54	4.9	4.54	4.77098	4.54	x	4.54	x	4.82098	4.54	4.92098	4.54	x	5.15	4.54	4.77098	4.72098	4.54	4.54	4.54	4.82098	4.54	4.54
NCGC00167454-01	PILSICAINIDE HYDROCHLORIDE	4.54	4.54	4.54	x	4.54	4.54	4.54	4.54	4.54	4.54	4.54	4.54	4.54	4.54	4.54	4.54	4.54	4.54	x	4.54	4.54	4.54	4.54	4.54	4.54	4.54	4.54	4.54	4.54	4.54	4.54	4.54	4.54	4.54	4.54	4.54	4.54	4.54	4.54	4.54	4.54	x	4.54	4.54	4.54	4.54	4.54	4.54
NCGC00167576-01	APRINDINE HYDROCHLORIDE	5.15	5	5.35	5.75	5.35	5.35	4.9	5.3	4.95	5.2	5.3	4.97098	5.12098	5.12098	5.17098	4.92098	5.07098	5.25	5.55	4.95	5.05	5.1	5	5.35	5.55	5.77098	5.4	5.07098	5.12098	4.97098	5.3	5.12098	4.87098	5.17098	4.77098	5.07098	4.92098	5.32098	5.4	5.3	5.67098	5.37098	5.07098	5.4	5.25	5.22098	4.95	5.45
Note: Values under the parasite names are -log10 (IC50) values (M); "x", missing data. These results were compiled and analyzed based on data in our previous study 28..
[truncated: 13 more columns]
