# Supplementary material for: PfCRT and PfMDR1 modulate interactions of artemisinin derivatives and ion channel blockers
Source: Sci Rep. 2016 May 5;6:25379. doi: 10.1038/srep25379 (PMC4857081; doi:10.1038/srep25379)
Supplement: Supplementary Table S3 [file srep25379-s3.xls]

## Sheet: calcium blocker
Name		Annotations		3D7		7G8		Dd2		GB4		HB3		Dd2-HB3		7G8-GB4		7G8-3D7		R-value	P-value
(d,l)-tetrahydroberberine*		CB		6		5.45		5.15		5.69219		5.55		-0.4		-0.242187		-0.55		-0.198116	0.132545
Acide risedronique*		CB		4.54		4.54		4.54		4.54		4.54		0		0		0		0.00976373	0.942012
Amlodipine besylate		L type				4.95		4.85		4.72098		4.54		0.31		0.229017				0.679359	2.736e-06
Artemisinin		antimalarial		8.1		8.8		8.2		8.17098		8.05		0.15		0.629017		0.7		1	0
Azelnidipine		CB		5.15		5.5		4.95		5.22098		4.95		0		0.279017		0.35		0.451693	0.000329392
Benazepril hydrochloride		CB		4.54		5.1		4.95		4.82098						0.279017		0.56		0.454788	0.000486134
Bepridil		L type		4.54		5.45		5.55		5.37098						0.0790174		0.91		0.236813	0.121691
Calcitriol		CB		4.54		4.95				4.54						0.41		0.41		0.555997	4.9604e-05
Cinacalcet hydrochloride*$		CB		4.95		5.95		5.3		4.92098		4.9		0.4		1.02902		1		0.765389	2.6191e-12
Cinnarizine		CB		5.1		5.5		5.15		5.14219						0.357813		0.4		0.324279	0.01901
Dihydrotachysterol		CB		5		4.75				4.72098		4.54				0.0290174		-0.25		0.157358	0.275115
Diltiazem		L type		4.54		4.7				4.54		4.54				0.16		0.16		0.440668	0.00153002
Enalaprila		CB		4.54		4.54		4.54		4.54		4.54		0		0		0		-0.0189605	0.890717
Eperisone hydrochloride		CB		4.54						4.54		4.54								0.390132	0.00558555
Fasudil hydrochloride		CB		4.54		4.85						4.54						0.31		0.403719	0.00725976
Felodipine		L type		4.54		5.05				4.54						0.51		0.51		0.622683	8.24439e-06
Fendiline hydrochloride*		CB		4.75		5.65		5.05		4.82098		5		0.05		0.829017		0.9		0.617175	1.92976e-07
Flunarizine*		CB		4.75		5.35		5		4.77098		4.95		0.05		0.579017		0.6		0.694451	1.48473e-09
Fluspirilene		CB		5.45		5.5		5.3		5.17098		5.15		0.15		0.329017		0.05		-0.0977434	0.4906
Gabapentin		CB		4.54		4.54		4.54		4.54		4.54		0		0		0		0.0620545	0.649587
Halofantrine hydrochloride		antimalarial		8.5		8.95		8.55		8.14219		8.2		0.35		0.807813		0.45		0.763739	3.11098e-12
Isradipine		L type		5.3		5.5		4.54		5.39219		5.45		-0.91		0.107813		0.2		0.182605	0.219252
Lacidipine		CB		4.95		5.1		4.95		4.97098		4.9		0.05		0.129017		0.15		0.566103	2.96936e-06
Lercanidipine hydrochloride		CB		5.6		5.7		5.65		5.67098		5.5		0.15		0.0290174		0.1		0.597743	5.7743e-07
Lidoflazine		CB				5.35		5.5				5.45		0.05						0.483671	0.000496419
Lomerizine		CB		5.1		5.55		5.1		5.02098		4.95		0.15		0.529017		0.45		0.802922	2.02292e-14
Lumefantrine*		antimalarial		7.8		8.55		8.05		7.82098		7.85		0.2		0.729017		0.75		0.718231	2.19859e-10
Manidipine hydrochloride*		L type		5.4		5.85		5.8		5.57098		5.5		0.3		0.279017		0.45		0.681161	2.89985e-09
Mefloquine hydrochloride		antimalarial		7.45		8.1		7.55		7.57098		7.25		0.3		0.529017		0.65		0.770005	2.53951e-12
Mephobarbital		CB		4.54		5.05				4.77098		4.95				0.279017		0.51		0.623792	3.62211e-07
METHOXY VERAPAMIL		L type		4.75		5		5.25		5.12098						-0.120983		0.25		0.440362	0.000967487
Mibefradil dihydrochloride#		T type		5.1		5.95		6.65		6.82098		5.1		1.55		-0.870983		0.85		0.409614	0.00127472
Naftopidil		CB		4.54		4.95						4.54						0.41		0.592062	1.46388e-05
Nicardipine		L type		5.4		5.7		5.9		5.37098		4.95		0.95		0.329017		0.3		0.493192	0.000112484
Nifedipine		L type		4.54		5.05		4.54		4.54		4.54		0		0.51		0.51		0.325471	0.0174013
Niguldipine		L type		5.55		5.7		5.45		5.72098		5.05		0.4		-0.0209826		0.15		0.568492	2.63946e-06
Nilvadipine		L type		5.05		5		4.9		4.82098		5		-0.1		0.179017		-0.05		0.420397	0.000916115
Nimodipine		L type		4.75		4.95		4.9		5.07098		4.95		-0.05		-0.120983		0.2		0.230149	0.107858
Nisoldipine		L type		5		5.5		4.95		4.92098		4.95		0		0.579017		0.5		0.756687	4.1433e-12
Nitrendipine		L type		4.95		5		5		5.12098		4.95		0.05		-0.120983		0.05		0.378461	0.00799222
Octylonium bromide		CB		5		4.9		4.8		4.92098		4.95		-0.15		-0.0209826		-0.1		0.43962	0.000554847
Perhexiline maleate*		CB		5.1		5.9		4.9		5.02098		4.95		-0.05		0.879017		0.8		0.618191	2.333e-07
Pimozide		T type		4.8				5.1		4.54		5		0.1						0.535549	0.000214994
Prenylamine lactate		CB				5.35		5.5		5.29219						0.0578126				0.412325	0.00541517
Propiverine hydrochloride		CB		4.95		4.95		4.9		5.07098		5		-0.1		-0.120983		0		0.473818	0.000388066
Riodipine		CB		4.54		5		4.54		4.54		4.54		0		0.46		0.46		0.487737	0.00032724
Sodium hydrogen sulfate		CB				4.54		4.54		4.54		4.54		0		0				-0.123392	0.378722
Tranilast		CB		4.54		4.95						4.54						0.41		0.492182	0.000594467
Verapamil		L type		4.54		5.85		5.65										1.31		0.401085	0.015336
Vinpocetine*		CB		5.05		5.25		4.9		5.12098		4.9		0		0.129017		0.2		0.612569	2.5191e-07
Values under the parasite names are -log10 (IC50) values (M). CB, L type, or T type are types of channel blockers. These results were compiled and analyzed based on data in our previous study 28. Pearson correlation coefficients (R values) were calculated using the log10IC50 values. The P-values were calculated using the exact bivariate normal distribution; P-values<0.05 are highlighted in yellow…
