# Supplementary material for: PfCRT and PfMDR1 modulate interactions of artemisinin derivatives and ion channel blockers
Source: Sci Rep. 2016 May 5;6:25379. doi: 10.1038/srep25379 (PMC4857081; doi:10.1038/srep25379)
Supplement: Supplementary Table S4 [file srep25379-s4.xls]

## Sheet: Sheet1
Supplementary Table 4. IC50 values of sodium channel blockers against five Plasmodium falciparum isolates and Pearson correlation coefficients against artemisinin based on responses of 61 P. falciparum isolates.
Name		Annotations		3D7		7G8		Dd2		GB4		HB3		Dd2-HB3		7G8-GB4		7G8-3D7		R-value	P-value
Amiloride		sodium channel blocker		5		5.7		5		4.82098		4.95		0.05		0.879017		0.75		0.738444	1.23818e-10
Amiodarone		L-type Ca2+ channels; voltage-gated sodium channel blocker		4.95		5.5		4.95		5.02098		4.95		0		0.479017		0.55		0.674393	6.48434e-09
Aprindine hydrochloride*		voltage-gated sodium channel blocker		5		5.75		5.4		5.22098		4.95		0.45		0.529017		0.8		0.59537	6.56894e-07
Bendroflumethiazide		sodium transport inhibition		4.54		4.54		4.54		4.54		4.54		0		0		0		0.0563861	0.679779
Canrenoic acid potassium salt		blocks the aldosterone-dependent exchange of sodium and potassium		4.54		5.15		4.54		5.29219		5.15		-0.61		-0.142187		0		0.540987	2.40542e-05
Dibucaine		voltage-gated sodium channel blocker		4.54		5.45		4.54		5.39219		4.54		0		0.0578126		0.91		0.463661	0.000695832
Disopyramide		K+ channel modulator; voltage-gated sodium channel blocker		4.54		4.54		4.54		4.72098		x				-0.180983				0.2471	0.0836283
Dyclonine hydrochloride		voltage-gated sodium channel blocker		4.54		x		4.54		4.54		4.54		0						0.288861	0.0293146
Flecainide		sodium channel blocker		4.54		4.75		4.54		4.54		4.54		0		0.21		0.21		0.108209	0.431647
Levobupivacaine hydrochloride		voltage-gated sodium channel blocker		4.54		x		x		5.02098		4.54								0.2626	0.111208
Lidocaine$		voltage-gated sodium channel blocker		4.54		4.75		x		4.54		4.54				0.21		0.21		0.275439	0.0418158
Mepivacaine hydrochloride		voltage-gated sodium channel blocker		4.54		4.54		x		x		4.54						0		-0.143277	0.331298
Mexiletene hydrochloride		voltage-gated sodium channel blocker		4.54		4.95		4.9		4.87098		4.54		0.36		0.0790174		0.41		0.403788	0.00977013
Moricizine hydrochloride		nonvoltage-gated sodium channel blocker		4.54		5.4		4.54		4.54		x				0.86				0.0487416	0.726337
Pilsicainide hydrochloride		nonvoltage-gated sodium channel blocker		4.54		x		4.54		4.54		4.54		0						0.28806	0.032951
Prilocaine hydrochloride		voltage-gated sodium channel blocker		4.54		4.54		4.54		x		4.54		0				0		-0.191894	0.156537
Quinidine gluconate#		voltage-gated sodium channel blocker		7.1		7.3		6.55		6.87098		6.8		-0.25		0.429017		0.5		0.601814	4.6174e-07
Ropivacaine hydrochloride		voltage-gated sodium channel blocker		4.54		4.95		5.15		4.82098		4.54		0.61		0.129017		0.41		0.25638	0.0693673
Tetracaine hydrochloride		voltage-gated sodium channel blocker		x		4.54		4.54		4.54		x				0				0.0327494	0.851848
Tocainide hydrochloride		voltage-gated sodium channel blocker		4.54		x		4.54		5.24219		4.54		0						-0.595424	2.04267e-06
Values under the parasite names are -log10 (IC50) values (M). These results were compiled and analyzed based on data in our previous study 29. Pearson correlation coefficients (R values) were calculated using the log10IC50 values. The P-values were calculated using the exact bivariate normal distribution; P-values<0.05 are highlighted in yellow. * and #, compunds significantly associated to pfcrt…
