# Supplementary material for: PfCRT and PfMDR1 modulate interactions of artemisinin derivatives and ion channel blockers
Source: Sci Rep. 2016 May 5;6:25379. doi: 10.1038/srep25379 (PMC4857081; doi:10.1038/srep25379)
Supplement: Supplementary Table S5 [file srep25379-s5.xls]

## Sheet: Sheet1
Supplementary Table 5. IC50 values of Plasmodium falciparum parasites against various channel blockers
Lidocaine (μM)
Parasite line	IC50	± SEM	# of replicates		Parasite line	IC50	± SEM	# of replicates
Dd2	91.17	8.2	10		7C46	110.4	14.4	5
HB3	563.4	60.7	10		7C7	504.2	46.5	4
1BB5	106.4	13.1	6		B1SD	754.5	134.1	3
3BA6	27.59	3.6	3		B4R3	444.8	72.8	3
3BD5	39.85	9.5	5		C188	453.5	52.2	7
7C101	574.2	84.5	5		CH3116	130	18	3
7C111	11.89	1.8	4		CH361	241.1	17.8	3
7C12	105.7	23.1	8		D43	59.35	7.1	3
7C126	603.5	59.7	5		GC03	430.1	54	3
7C140	563	42.1	4		GC06	62.86	6.4	4
7C159	432.9	60.9	5		QC101	348	51.9	4
7C16	491.9	46.3	3		QC13	582	75.5	5
7C170	395.4	19.9	3		QC23	11.35	0.9	4
7C183	15.75	1.1	3		QC34	57.25	4.8	3
7C20	256.4	24.3	3		SC01	50.88	5.8	4
7C3	780.7	110.4	3		SC05	493.3	28.3	4
7C408	81.96	13.1	4		TC05	9.362	1.1	4
7C421	79.72	11.3	5		TC08	505.5	38.8	5
7C424	15.89	1.4	4		C1GC03	391.7	46	5
M97	12.07	0.8	4		C2GC03	455.7	65.6	4
ATS75	39.7	2	3		C4Dd2	175	27.6	4
N140	105.2	14.5	4		C67G8	206.3	15.2	3
ATS189	112.8	16.3	4
AQ749	153.5	17.9	3
AQ1048	192.5	17.1	4
Tocainide (μM)					E-64 (μM)
Parasite line	IC50	± SEM	# of replicates		Parasite line	IC50	± SEM	# of replicates
Dd2	72.36	11.2	3			4.311	0.1	4
HB3	1775	192.3	3			3.61	0.1	4
ALLN (nM)					Niguldipine (µM)
Parasite line	IC50	± SEM	# of replicates		Parasite line	IC50	± SEM	# of replicates
Dd2	33.31	4.5	7		Dd2	0.6013	0.1	4
HB3	84.11	13	9		HB3	1.082	0.085	4
	Perhexiline (µM)				Cinacalcet (µM)
Parasite line	IC50	± SEM	# of replicates		Parasite line	IC50	± SEM	# of replicates
Dd2	2.326	0.32	3		Dd2	8.084	0.976	3
HB3	2.234	0.087	3		HB3	6.837	0.374	3
Lercanidipine (µM)
Parasite line	IC50	± SEM	# of replicates
Dd2	0.7603	0.102	4
HB3	1.247	0.061	4
aIC50 values were derived by non-linear extrapolation of drug inhibition data generated from 72 hr SYBR green incorporation assays. Values indicate mean of at least 3 experiments in duplicates with ± SEM. For lidocaine assays, Dd2 × HB3 progeny (and parental lines) used in the QTL analysis, shaded green; select field isolates, shaded red; GCO3 pfcrt allelic exchange parasites, shaded blue.
