# Supplementary material for: PfCRT and PfMDR1 modulate interactions of artemisinin derivatives and ion channel blockers
Source: Sci Rep. 2016 May 5;6:25379. doi: 10.1038/srep25379 (PMC4857081; doi:10.1038/srep25379)
Supplement: Supplementary Table S6 [file srep25379-s6.xls]

## Sheet: Sheet1
Supplementary Table 6. Genotypes of Plasmodium falciparum parasites with modified PfCRT and PfMDR1 alleles, showing amino acid substitutions in some key positions known to be linked to drug responses.
	PfCRT										PfMDR1
Line	72	74	75	76	220	271	326	350	356	371	86	184	1034	1042	1246
7G8	S	M	N	T	S	Q	D	C	L	R	N	F	C	D	Y
HB3	C	M	N	K	A	Q	N	C	I	R	N	Y	S	D	D
Dd2	C	I	E	T	S	E	S	C	T	I	Y	Y	S	N	D
GC03	C	M	N	K	A	Q	N	C	I	R	N	Y	S	D	D
GCO3SDD	C	M	N	K	A	Q	N	C	I	R	N	Y	S	D	D
GCO3SND	C	M	N	K	A	Q	N	C	I	R	N	Y	S	N	D
GCO3CDY	C	M	N	K	A	Q	N	C	I	R	N	Y	C	D	Y
C1GC03	C	M	N	K	A	Q	N	C	I	R	N	Y	S	D	D
C2GC03	C	M	N	K	A	Q	N	C	I	R	N	Y	S	D	D
C4Dd2	C	I	E	T	S	E	S	C	T	I	N	Y	S	D	D
C67G8	S	M	N	T	S	Q	D	C	L	R	N	Y	S	D	D
3BA6	C	I	E	T	S	E	S	C	T	I	N	Y	S	D	D
3BA6SDD	C	I	E	T	S	E	S	C	T	I	N	Y	S	D	D
3BA6SND	C	I	E	T	S	E	S	C	T	I	N	Y	S	N	D
3BA6CDY	C	I	E	T	S	E	S	C	T	I	N	Y	C	D	Y
FCB	C	I	E	T	S	E	S	C	T	I	Y	Y	S	N	D
FCBKD1*	C	I	E	T	S	E	S	C	T	I	Y	Y	S	N	D
The numbers are amno acid positions. Dd2 and HB3 are parents of a genetic cross; the progeny of the cross were used in linakge mapping of lidocaine. FCB has two functional copies of pfmdr1, where FCBKD1* has one functional copy. These parasites have been described previously, as cited in the text.
