# Supplementary material for: PfCRT and PfMDR1 modulate interactions of artemisinin derivatives and ion channel blockers
Source: Sci Rep. 2016 May 5;6:25379. doi: 10.1038/srep25379 (PMC4857081; doi:10.1038/srep25379)
Supplement: Supplementary Table S7 [file srep25379-s7.xls]

## Sheet: Sheet1
	Supplementary Table 7. Overall mean sum of fractional inhibitory concentrations (ΣFIC) against PfCCRT and PfMDR1 allelic exchanged parasites.
		Parasite Lines
	Drug	C1GCO3	C2GCO3	C4Dd2	C67G8			GCO3	GCO3SDD	GCO3SND	GCO3CDY			3BA6	3BA6SDD	3BA6SND	3BA6CDY			FCB	FCBKD1
	DHA + Lidocaine	0.68 ± 0.1	0.61 ± 0.07	0.42 ± 0.08	0.53 ± 0.7		DHA + Lidocaine	0.54 ± 0.03	0.59 ± 0.03	0.58 ± 0.07	0.57 ± 0.11		DHA + Lidocaine	1.2 ± 0.4	0.88 ± 0.07	0.56 ± 0.07	0.68 ± 0.16		DHA + Lidocaine	0.60 ± 0.5	0.50 ± 0.05
	P value vs.C2GCO3						P value vs. GCO3SDD						P value vs. 3BA6SDD			0.0015			P value vs. FCBKD1	0.0349
	P value vs. C4Dd2	0.0285	0.0445				P value vs. GCO3SND						P value vs. 3BA6SND	0.0154	0.0015
	P value vs. C67G8						P value vs. GCO3CDY						P value vs. 3BA6CDY	0.0444
	# of assays	4	4	4	4		# of assays	4	4	4	4		# of assays	4	4	4	4		# of assays	4	4
	ATM + Cinacalcet	0.44 ± 0.06	0.40 ± 0.2	0.43 ± 0.02	0.50 ± 0.1		ATM + Cinacalcet	0.44 ± 0.06	0.44 ± 0.09	0.54 ± 0.08	0.40 ± 0.2
	P value vs. C2GCO3						P value vs. GCO3SDD
	P value vs. C4Dd2						P value vs. GCO3SND
	P value vs. C67G8						P value vs. GCO3CDY
	# of assays	3	3	3	3		# of assays	3	3	3	3
							ATM + Nicardipine	0.47 ± 0.14	0.44 ± 0.06	0.42 ± 0.03	0.43 ± 0.04
							P value vs. GCO3SDD
							P value vs. GCO3SND
							P value vs. GCO3CDY
							# of assays	3	3	3	3
							ATM + Propafanone	0.65 ± 0.13	0.58 ± 0.11	0.44 ± 0.04	0.50 ± 0.04
							P value vs. GCO3SDD			0.048
							P value vs. GCO3SND	0.022	0.048
							P value vs. GCO3CDY
							# of assays	4	4	4	4
	ATM + Lumefantrine	0.96± 0.19	0.74± 0.15	0.73 ± 0.06	0.65 ± 0.04		ATM + Lumefantrine	0.71 ± 0.09	0.91 ± 0.18	0.90 ± 0.05	0.58 ± 0.04		ATM + Lumefantrine	0.67 ± 0.03	0.59 ± 0.2	0.65 ± 0.06	1.0 ± 0.14		ATM + Lumefantrine	0.75 ± 0.19	0.69 ± 0.14
	P value vs. C2GC03						P value vs. GCO3SDD						P value vs. 3BA6SDD				0.015		P value vs. FCBKD1
	P value vs. C4Dd2						P value vs. GCO3SND	0.043					P value vs. 3BA6SND				0.029
	P value vs. C67G8						P value vs. GCO3CDY						P value vs. 3BA6CDY	0.004	0.015	0.029
	# of assays	3	3	3	3		# of assays	4	4	4	4		# of assays	4	4	4	4		# of assays	3	3
	ΣFIC values ± standard deviation of at least 3 independent assays (denoted in number of assays), as measured by SYBRGreen incorporation in 72-hr isobologram assays. Values indicate mean ± SEM, shown in nM. Statistical comparisons from the vertical labeled column and indicated line using an unpaired t-test. DHA, dihydroartemisinin; ATM, artemether. Allelic exchange parasites have been previously d…

## Sheet: Sheet2
	7G8	3D7	BXB2	CZ1	CZ4	D10	BWG10	BY4	BY6	GC03	DW1	DX1	DX3	Dd2	G224	H209
mdCQ ic50	855.6	42.39	42.75	437.3	456.3	75.91	70.31	334.8	191.6	35.3	49.64	467.6	464.9	1287	348.9	69.53
mdCQ+vp	494.7	44.38	35.98	326.7	354.1	69.33	63.15	235.2	157.8	34.6	38.56	233.9	244.4	186.5	50.23	39.49
% reversal	0.421809	-0.046945	0.158363	0.252916	0.223975	0.0866816	0.101835	0.297491	0.176409	0.01983	0.223207	0.499786	0.474296	0.855089	0.856033	0.432044
mdCQ ic90	1639	73.67	78.58	798.7	826	99.3	98.04	670.4	560	52.1	78.83	683.6	723.4	1909	779.1	116.5
mdCQ+vp	952.9	71.9	66.4	641.6	665.9	100.3	104.6	512.2	342.9	51.1	60.17	371.9	371.2	266.8	119	72.57
% reversal	0.418609	0.0240261	0.155001	0.196695	0.193826	-0.0100705	-0.0669115	0.235979	0.387679	0.0191939	0.236712	0.455968	0.486868	0.860241	0.84726	0.377082
CQ IC50	189.6	30.37	29.07	83.69	79.41	40.69	45.12	62.89	70.74	31.33	27.36	129.5	128.7	277.6	52.36	34.77
CQ+VP	101.7	28.65	23.13	61.25	56.8	42.46	44.79	41.7	49.86	28.7	24.14	74.69	82.15	76.19	33.18	22.47
% reversal	0.463608	0.0566348	0.204334	0.268132	0.284725	-0.0434996	0.00731383	0.336938	0.295165	0.0839451	0.11769	0.423243	0.361694	0.72554	0.36631	0.353753
CQ IC90	363.1	39.24	39.6	157.7	154.5	57.82	60.49	148.2	125.8	40.43	33.54	193.2	194.4	387.5	122.6	44.26
CQ+VP	171.6	34.92	32.57	123	113.5	57.26	60.98	104.1	100.7	37.4	30.43	116.5	116	97.15	58.32	36.5
% reversal	0.527403	0.110092	0.177525	0.220038	0.265372	0.00968523	-0.00810051	0.297571	0.199523	0.0749443	0.0927251	0.396998	0.403292	0.74929	0.524307	0.175328
GC03
	CQ IC50	CQ IC90	90/50
	29.8	35.3	1.18456
	32.3	36.3	1.12384
	31.1	44.7	1.4373
	32.1	45.4	1.41433
mean			1.29001
SEM			0.0959803
	CQ+VP IC50	CQ+VP IC90	90/50
	28.7	37.1	1.29268
	29.2	38.4	1.31507
	28	37	1.32143			(STDEV(C7:C25))/(SQRT(COUNT(C7:C25)))
	28.9	37.1	1.28374
mean	28.7	37.4	1.30314
SEM			0.00895617
