# Supplementary material for: PfCRT and PfMDR1 modulate interactions of artemisinin derivatives and ion channel blockers
Source: Sci Rep. 2016 May 5;6:25379. doi: 10.1038/srep25379 (PMC4857081; doi:10.1038/srep25379)
Supplement: Supplementary Table S8 [file srep25379-s8.xls]

## Sheet: Sheet1
Supplementary Table 8 Overall mean sum of fractional inhibitory concentrations (ΣFIC) of channel blocker combinations against Dd2 and HB3 parasites.
Combination		Parasite lines		Overall mean ΣFIC		± SEM		# of replicatesb		P-valuec
Lidocaine + DHA		Dd2		1.25656		0.130812		3
Lidocaine + DHA		HB3		1.19594		0.102913		3		n.s.
Lidocaine + CQ		Dd2		0.663535		0.134136		3
Lidocaine + CQ		HB3		1.27164		0.140311		3		0.0349
Lidocaine + E64		Dd2		1.31013		0.130735		3
Lidocaine + E64		HB3		1.39909		0.102229		3		n.s.
Lidocaine + ALLN		Dd2		0.713251		0.0488554		3
Lidocaine + ALLN		HB3		1.20909		0.125209		3		0.0209
Lercanidipine + DHA		Dd2		0.75		0.032		4
Lercanidipine + DHA		HB3		0.76		0.029		3		n.s.
Niguldipine + DHA		Dd2		0.72		0.019		4
Niguldipine + DHA		HB3		0.79		0.028		4		n.s.
Cinacalcet + DHA		Dd2		0.72		0.027		4
Cinacalcet + DHA		HB3		0.71		0.04		4		n.s.
Perhexiline + DHA		Dd2		0.723		0.025		4
Perhexiline + DHA		HB3		0.607		0.029		4		0.0231
Overall mean sum of fractional inhibitory concentrations (ΣFIC) were derived from the average of ΣFIC for each combination. ΣFIC = FIC drug A + FIC drug B. FIC drug A = IC50 of drug A in combination / IC50 of drug A alone, and FIC drug B = IC50 of drug B in combination / IC50 of drug B alone. bValues indicate mean of at least 3 experiments with ±SEM. c Significant difference in ΣFIC for each comb…
			0.032
			0.029
			0.019
			0.028
			0.027
			0.04
			0.025
			0.029
